# Supplementary material for: Effects of LED Light Combinations on the Growth and Storage Stability of Ipomoea aquatica in a Plant Factory System
Source: Plants (Basel). 2026 Mar 3;15(5):776. doi: 10.3390/plants15050776 (PMC12987022; doi:10.3390/plants15050776)
Supplement: Supplementary file 1 [file plants-15-00776-s001.zip]

Archive with 1 entries (1 files):
- plants-4172292-supplementary.pdf
